# Supplementary material for: DrABC: deep learning accurately predicts germline pathogenic mutation status in breast cancer patients based on phenotype data
Source: Genome Med. 2022 Feb 25;14:21. doi: 10.1186/s13073-022-01027-9 (PMC8876403; doi:10.1186/s13073-022-01027-9)
Supplement: Supplementary file 3 — Additional file 3: Table S1. Summary of Pathogenic Variants and Variants of Uncertain Significance. [file 13073_2022_1027_MOESM3_ESM.xls]

## Sheet: Sheet1
Table S1. Summary of Pathogenic Variants and Variants of Uncertain Significance.
Gene	Pathogenic/Likely pathogenic variants	Variants of uncertain significance
APC	0	1
ATM	3	7
BARD1	3	1
BRAF	0	0
BRCA1	131	46
BRCA2	134	73
BRIP1	1	6
CDH1	0	2
CDK4	0	1
CDKN2A	0	0
CHEK2	9	53
FH	0	3
FLCN	0	0
GNAS	0	2
HOXB13	0	0
KIT	0	0
MAX	0	0
MEN1	0	0
MET	0	0
MLH1	1	1
MSH2	0	0
MSH6	1	2
MUTYH	1	2
NBN	0	2
PALB2	33	42
PALLD	0	2
PDGFA	0	0
PMS2	1	1
PRKAR1A	0	0
PTCH1	0	0
PTEN	2	2
RAD51D	6	4
RAD5IC	1	0
RB1	0	0
RECQL	1	38
RET	0	1
SDHA	1	0
SDHAF2	0	0
SDHB	0	0
SDHC	0	0
SDHD	0	0
SMAD4	0	0
SMARCA4	0	3
SMARCB1	0	0
STKI1	0	0
TP53	3	0
TSC1	0	0
TSC2	0	0
VHL	0	0
WRN	3	0
