# Supplementary material for: DrABC: deep learning accurately predicts germline pathogenic mutation status in breast cancer patients based on phenotype data
Source: Genome Med. 2022 Feb 25;14:21. doi: 10.1186/s13073-022-01027-9 (PMC8876403; doi:10.1186/s13073-022-01027-9)
Supplement: Supplementary file 8 — Additional file 8: Table S2. The Neurons in the Input Layer of the DrABC Model. [file 13073_2022_1027_MOESM8_ESM.xls]

## Sheet: Sheet1
Table S2. The Neurons in the Input Layer of the DrABC Model
No.	Parameters	Required*	Parameters type
1	Age at diagnosis	Yes	Age
2	Age at assessment	Yes
3	History of any cancer	Yes	Personal cancer history
4	History of previous breast cancer	Yes
5	History of ovarian cancer	Yes
6	Bilateral breast cancer	Yes
7	Family history of any cancer	Yes	Family cancer history
8	Family history of breast cancer	Yes
9	Family history of ovarian cancer	Yes
10	Family history of pancreas cancer	Yes
11	Family history of male breast cancer	Yes
12	The largest diameter of the tumor	No	Pathological features
13	Histological grade	No
14	Multifocal breast cancer	No
15	Androgen receptor status	No
16	Estrogen receptor status	No
17	Progesterone receptor status	No
18	Ki67	No
19	CK5/6_intensity	No
20	EGFR intensity	No
21	Lymph nodes status	No
22	HER2 positive	No
23	HER2 negative	No
24	P53 negative	No
25	P53 positive (>70%)	No
* The data of age, personal cancer history, and family cancer history were required and the pathological features can tolerate being unknown.
