# Supplementary material for: DrABC: deep learning accurately predicts germline pathogenic mutation status in breast cancer patients based on phenotype data
Source: Genome Med. 2022 Feb 25;14:21. doi: 10.1186/s13073-022-01027-9 (PMC8876403; doi:10.1186/s13073-022-01027-9)
Supplement: Supplementary file 11 — Additional file 11: Table S3. The Performance of DrABC versus Previous Models in Multi-Center Validation Cohort. [file 13073_2022_1027_MOESM11_ESM.xls]

## Sheet: Sheet1
Table S3. The Performance of DrABC versus Previous Models in Multi-Center Validation Cohort
	AUC (95%CI)	P value (versus DrABC) 1
All cancer predisposition genes
DrABC	0.737 (0.687-0.787)	NA
BRCAPRO2	0.650 (0.589-0.711)	2.3×10-3
BOADICEA2	0.571 (0.510-0.631)	6.7×10-6
Myriad2	0.556 (0.508-0.603)	1.8×10-9
PENNII3	0.606 (0.543-0.668)	9.4×10-5
BRCA1/2
DrABC	0.792 (0.735-0.848)	NA
BRCAPRO2	0.699 (0.635-0.763)	1.5×10-3
BOADICEA2	0.586 (0.521-0.651)	1.7×10-7
Myriad2	0.587 (0.537-0.637)	1.6×10-9
PENNII3	0.628 (0.560-0.697)	1.0×10-5
Cancer predisposition genes except for BRCA1/2
DrABC	0.577 (0.456-0.699)	NA
BRCAPRO2	0.531 (0.400-0.661)	0.61
BOADICEA2	0.513 (0.377-0.650)	0.53
Myriad2	0.445 (0.341-0.548)	0.1
PENNII3	0.519 (0.386-0.652)	0.5
1 The performance of two receiver operating characteristic curves of two models was compared through the “DeLong’s test”.
2 The cut-off values were set as 5%.
3 The cut-off values were set as 10%.
Abbreviation: AUC, area under the curve; CI, confidence interval; NA, not applicable.
