# Supplementary material for: DrABC: deep learning accurately predicts germline pathogenic mutation status in breast cancer patients based on phenotype data
Source: Genome Med. 2022 Feb 25;14:21. doi: 10.1186/s13073-022-01027-9 (PMC8876403; doi:10.1186/s13073-022-01027-9)
Supplement: Supplementary file 12 — Additional file 12: Table S4. The Prediction Accuracy of the DrABC Model in Discovery and Validation Cohorts. [file 13073_2022_1027_MOESM12_ESM.xls]

## Sheet: Sheet1
Table S4. The Prediction Accuracy of the DrABC Model in Discovery and Validation Cohorts.
	Discovery Cohort	Validation Cohort
All cancer predisposition genes
AUC (95%CI)	0.802 (0.776-0.829)	0.737 (0.687-0.787)
Sensitivity	0.908	0.838
Specificity	0.532	0.513
Accuracy	0.582	0.557
BRCA1/2
AUC (95%CI)	0.808 (0.775-0.841)	0.792 (0.735-0.848)
Sensitivity	0.856	0.821
Specificity	0.655	0.631
Accuracy	0.676	0.651
Cancer predisposition genes except for BRCA1/2
AUC (95%CI)	0.717 (0.643-0.792)	0.577 (0.456-0.699)
Sensitivity	0.809	0.619
Specificity	0.515	0.503
Accuracy	0.524	0.507
Abbreviation: AUC, area under the curve; CI, confidence interval.
