# Supplementary material for: DrABC: deep learning accurately predicts germline pathogenic mutation status in breast cancer patients based on phenotype data
Source: Genome Med. 2022 Feb 25;14:21. doi: 10.1186/s13073-022-01027-9 (PMC8876403; doi:10.1186/s13073-022-01027-9)
Supplement: Supplementary file 16 — Additional file 16: Table S5. The Algorithms and Variables Incorporated in the Risk Prediction Models. [file 13073_2022_1027_MOESM16_ESM.xls]

## Sheet: Sheet1
Table S5. The Algorithms and Variables Incorporated in the Risk Prediction Models
	DrABC	BRCAPRO1	BOADICEA	Myriad	PENNII2
Algorithm	Hierarchical neural network	Bayes’ theorem	Bayes’ theorem	Logistic regression	Logistic regression
Derived mainly from	Asian population	European population	European population	European population	European population
Input variables
Personal information
Age at diagnosis	Yes	Yes	Yes	≥50 or <50	≥50 or <50
Age at assessment	Yes	Yes	Yes	No	No
Ashkenazi Jewish ancestry	No	Yes	Yes	Yes	Yes
Racial background	No	Yes	No	No	No
Personal cancer history
History of any cancer	Yes	Yes	No	No	No
Age at diagnosis of any cancer	No	Yes	No	No	No
History of previous breast cancer	Yes	Yes	Yes	No	No
History of ovarian cancer	Yes	Yes	Yes	Yes	No
Age at diagnosis of ovarian cancer	No	Yes	Yes	No	No
Bilateral breast cancer	Yes	Yes	Yes	No	No
Age at diagnosis of contralateral breast cancer	No	Yes	Yes	No	No
History of pancreas cancer	No	Yes	Yes	No	No
Age at diagnosis of pancreas cancer	No	Yes	Yes	No	No
Family cancer history
Family history of any cancer	Yes	Yes	No	No	No
Age at diagnosis of cancer in affected relatives	No	Yes	No	No	No
Family history of breast cancer	Yes	Yes	Yes	Yes	Yes
Age at diagnosis of breast cancer in affected relatives	No	Yes	Yes	No	No
Family history of ovarian cancer	Yes	Yes	Yes	Yes	Yes
Age at diagnosis of ovarian cancer in affected relatives	No	Yes	Yes	No	No
Family history of pancreas cancer	Yes	Yes	Yes	No	Yes
Age at diagnosis of pancreas cancer in affected relatives	No	Yes	Yes	No	No
Family history of male breast cancer	Yes	Yes	Yes	No	Yes
Age at diagnosis of male breast cancer in affected relatives	No	Yes	Yes	No	No
Family history of prostate cancer	No	Yes	Yes	No	Yes
Age at diagnosis of prostate cancer in affected relatives	No	Yes	Yes	No	No
Number of women with both breast and ovarian cancer	No	No	Yes	No	Yes
Number of women with bilateral breast cancer	No	Yes	Yes	No	Yes
Age at diagnosis of the contralateral breast cancer in affected relatives	No	Yes	Yes	No	No
Family history of mother-daughter breast cancer	No	No	No	No	Yes
The age of the youngest breast cancer diagnosis	No	No	No	No	Yes
Relatives undergo genetic tests or carry BRCA1/2 mutations	No	No	Yes	No	No
Pathological features
The largest diameter of the tumor	Yes	No	No	No	No
Histological grade	Yes	No	No	No	No
Multifocal breast cancer	Yes	No	No	No	No
Androgen receptor status	Yes	No	No	No	No
Estrogen receptor status	Yes	No	Yes	No	No
Progesterone receptor status	Yes	No	Yes	No	No
Ki67	Yes	No	No	No	No
CK5/6_intensity	Yes	No	Yes	No	No
EGFR intensity	Yes	No	No	No	No
Lymph nodes status	Yes	No	No	No	No
HER2 positive	Yes	No	Yes	No	No
HER2 negative	Yes	No	Yes	No	No
P53 negative	Yes	No	No	No	No
P53 positive (>70%)	Yes	No	No	No	No
CK14_intensity	No	No	Yes	No	No
1 The family history has only included cancer which affected the first-degree and second-degree relatives in BRCAPRO model.
2 The numbers of women with cancer count both the proband (breast cancer patient) and her relatives in the PENN II model.
