# Supplementary material for: DrABC: deep learning accurately predicts germline pathogenic mutation status in breast cancer patients based on phenotype data
Source: Genome Med. 2022 Feb 25;14:21. doi: 10.1186/s13073-022-01027-9 (PMC8876403; doi:10.1186/s13073-022-01027-9)
Supplement: Supplementary file 18 — Additional file 18: Table S6. The Performance of Reconstructed Previous Models Which Were Trained in the Discovery Cohort and Tested in the Validation Cohort. [file 13073_2022_1027_MOESM18_ESM.xls]

## Sheet: Sheet1
Table S6. The Performance of Reconstructed Previous Models Which Were Trained in the Discovery Cohort and Tested in the Validation Cohort
		AUC (95%CI)	P value (versus DrABC) 1
All cancer predisposition genes
Discovery Cohort	DrABC	0.802 (0.776-0.829)	NA
	RM-BOADICEA	0.767 (0.736-0.799)	4.7×10-3
	RM-BRCAPRO	0.727 (0.692-0.762)	6.2×10-6
	RM-PENNII	0.726 (0.689-0.763)	6.1×10-5
	RM-Myriad	0.660 (0.625-0.695)	1.2×10-15
Validation Cohort	DrABC	0.737 (0.687-0.787)	NA
	RM-BOADICEA	0.750 (0.700-0.801)	0.48
	RM-BRCAPRO	0.635 (0.572-0.698)	2.6×10-4
	RM-PENNII	0.663 (0.603-0.723)	9.2×10-3
	RM-Myriad	0.628 (0.572-0.684)	3.8×10-5
BRCA1/2
Discovery Cohort	DrABC	0.808 (0.775-0.841)	NA
	RM-BOADICEA	0.784 (0.751-0.818)	0.094
	RM-BRCAPRO	0.743 (0.705-0.782)	1.8×10-4
	RM-PENNII	0.742 (0.702-0.783)	7.6×10-4
	RM-Myriad	0.683 (0.644-0.721)	1.3×10-10
Validation Cohort	DrABC	0.791 (0.735-0.848)	NA
	RM-BOADICEA	0.775 (0.721-0.829)	0.32
	RM-BRCAPRO	0.678 (0.612-0.743)	1.5×10-5
	RM-PENNII	0.704 (0.640-0.768)	1.8×10-3
	RM-Myriad	0.682 (0.624-0.739)	4.0×10-5
1 The performance of two receiver operating characteristic curves of two models was compared through the “DeLong’s test”.
Abbreviation: AUC, area under the curve; CI, confidence interval; NA, not applicable; RM, reconstructed model.
