# Supplementary material for: DrABC: deep learning accurately predicts germline pathogenic mutation status in breast cancer patients based on phenotype data
Source: Genome Med. 2022 Feb 25;14:21. doi: 10.1186/s13073-022-01027-9 (PMC8876403; doi:10.1186/s13073-022-01027-9)
Supplement: Supplementary file 22 — Additional file 22. Pathogenic variants and variants of uncertain significance in this study. [file 13073_2022_1027_MOESM22_ESM.xls]

## Sheet: Sheet1
ID	Gender	Age at enrollment	Age at onset	Gene	Function	Mutation	Classification	Genotype
NCC173	Female	49	48	BRCA1	splice_region_variant	c.5396-2A>G	pathogenic	Het
NCC194	Female	58	57	BRCA1	frameshift variant	c.5584delA	pathogenic	Het
NCC215	Female	41	40	BRCA2	frameshift variant	c.2808_2811delACAA	pathogenic	Het
NCC233	Female	55	55	BRCA2	frameshift variant	c.6226_6229delGTTA	pathogenic	Het
NCC253	Female	46	46	BRCA2	frameshift variant	c.1298dupA	pathogenic	Het
NCC260	Female	51	51	PALB2	splice_region_variant	c.3114-1G>A	pathogenic	Het
NCC270	Female	48	33	BRCA1	frameshift variant	c.4013delA	pathogenic	Het
NCC274	Female	53	53	CHEK2	frameshift variant	c.247delC	pathogenic	Het
BCA0014	Female	35	27	BRCA2	stop gained	c.6169G>T	pathogenic	Het
BCA0018	Female	47	40	BRCA1	frameshift variant	c.5533_5540delATTGGGCA	pathogenic	Het
BCA0039	Female	41	41	BRCA2	stop gained	c.8777T>A	pathogenic	Het
BCA0041	Female	52	52	BRCA1	frameshift variant	c.1669dupA	pathogenic	Het
				BRCA2	missense variant	c.8917C>G	VUS	Het
BCA0154	Female	46	45	BRCA2	missense variant	c.7975A>G	Likely pathogenic	Het
BCA0168	Female	47	47	BRCA1	frameshift variant	c.2269delG	pathogenic	Het
BCA0173	Female	34	33	BRCA1	frameshift variant	c.5584delA	pathogenic	Het
BCA0223	Female	35	34	BRCA2	stop gained	c.6085G>T	pathogenic	Het
BCA0852	Female	48	48	BARD1	frameshift variant	c.270_271dup	pathogenic	Het
BCB0009	Female	37	32	CHEK2	splice_region_variant	c.573+1delG	pathogenic	Het
BCB0011	Female	35	26	BRCA2	stop gained	c.5682C>G	pathogenic	Het
BCB0018	Female	41	39	BRCA1	stop gained	c.505C>T	pathogenic	Het
				BRCA2	missense variant	c.10231A>G	VUS	Het
BCB0033	Female	38	38	BRCA2	frameshift varian	c.9253dupA	pathogenic	Het
BCB0093	Female	39	38	BRCA2	frameshift variant	c.1310_1313delAAGA	pathogenic	Het
BCB0099	Female	38	37	BRCA2	frameshift variant	c.9097dupA	pathogenic	Het
BCB0117	Female	34	33	BRCA2	frameshift variant	c.6447_6448dupTA	pathogenic	Het
BCB0166	Female	34	33	BRCA2	frameshift variant	c.5166dupT	pathogenic	Het
BCB0181	Female	42	40	BRCA1	frameshift variant	c.5570_5571delAG	pathogenic	Het
BCB0183	Female	45	42	BRCA1	splice_region_variant	c.5256+1G>T	pathogenic	Het
BCB0211	Female	36	35	BRCA1	frameshift variant	c.1299dupC	pathogenic	Het
BCB0225	Female	43	41	BRCA1	frameshift variant	c.5584delA	pathogenic	Het
BCB0229	Female	33	33	BRCA1	frameshift variant	c.5584delA	pathogenic	Het
				BRCA2	stop gained	c.5460C>A	pathogenic	Het
BCB0233	Female	42	37	BRCA2	frameshift variant	c.8399_8400insA	pathogenic	Het
BCB0243	Female	31	30	BRCA1	stop gained	c.505C>T	pathogenic	Het
BCB0260	Female	36	33	BRCA2	stop gained	c.8818A>T	pathogenic	Het
BCB0263	Female	27	23	BRCA1	stop gained	c.4094T>G	pathogenic	Het
BCB0264	Female	37	34	BRCA2	frameshift variant	c.2279delT	pathogenic	Het
				BRCA2	missense variant	c.8631A>T	VUS	Het
BCB0282	Female	37	37	BRCA2	stop gained	c.8951C>G	pathogenic	Het
BCB0301	Female	46	44	BRCA2	missense variant	c.7878G>C	pathogenic	Het
				BRCA1	splice_region_variant	c.4423+4C>G	VUS	Het
BCB0316	Female	44	43	BRCA2	splice_region_variant	c.7977-2A>G	pathogenic	Het
BCB0321	Female	41	39	BRCA2	frameshift variant	c.1450_1451insA	pathogenic	Het
BCB0335	Female	35	33	BRCA1	frameshift variant	c.4065_4068delTCAA	pathogenic	Het
BCB0356	Female	38	35	BRCA1	frameshift variant	c.5533_5540delATTGGGCA	pathogenic	Het
BCB0361	Female	40	39	PALB2	frameshift variant	c.2167_2168delAT	pathogenic	Het
BCB0367	Female	36	35	BRCA2	frameshift variant	c.6591_6592delTG	pathogenic	Het
BCB0376	Female	42	41	BRCA2	frameshift variant	c.6450dupA	pathogenic	Het
BCB0384	Female	40	40	BRCA1	frameshift variant	c.4420_4421insAA	pathogenic	Het
BCB0401	Female	44	39	RECQL	splice_region_variant	c.1447+1G>C	pathogenic	Het
BCB0422	Female	44	44	BRCA2	frameshift variant	c.6699_6702dupTTTT	pathogenic	Het
BCB0428	Female	42	40	BRCA2	stop gained	c.3217C>T	pathogenic	Het
BCB0430	Female	34	33	BRCA1	frameshift variant	c.3294delT	pathogenic	Het
BCB0437	Female	32	31	BRCA1	stop gained	c.5302C>T	pathogenic	Het
				RECQL	missense variant	c.1114G>A	VUS	Het
BCB0442	Female	35	27	BRCA2	frameshift variant	c.1765_1766delAA	pathogenic	Het
BCB0446	Female	40	36	BRCA2	frameshift variant	c.9275_9278delATTT	pathogenic	Het
BCB0450	Female	40	38	BRCA2	stop gained	c.9007G>T	pathogenic	Het
BCB0484	Female	47	46	BRCA2	frameshift variant	c.6468_6469delTC	pathogenic	Het
BCB0543	Female	44	43	BRCA1	splice_region_variant	c.5137+2T>C	pathogenic	Het
BCB0558	Female	44	41	BRCA2	frameshift variant	c.3847_3848delGT	pathogenic	Het
BCB0559	Female	50	49	PALB2	frameshift variant	c.1707delA	pathogenic	Het
BCB0566	Female	36	36	PALB2	frameshift variant	c.1565delC	pathogenic	Het
BCB0576	Female	34	33	BRCA1	frameshift variant	c.66dupA	pathogenic	Het
BCB0585	Female	28	28	BRCA1	frameshift variant	c.3503delA	pathogenic	Het
BCB0592	Female	38	36	BRCA2	stop gained	c.5791C>T	pathogenic	Het
BCB0594	Female	49	48	BRCA2	frameshift variant	c.2957delA	pathogenic	Het
BCB0605	Female	39	30	BRCA2	frameshift variant	c.1796_1800delCTTAT	pathogenic	Het
BCB0634	Female	49	44	BRCA2	stop gained	c.5682C>A	pathogenic	Het
BCB0641	Female	44	41	BRCA2	stop gained	c.6155C>G	pathogenic	Het
				BRCA2	missense variant	c.6165C>G	VUS	Het
BCB0653	Female	45	45	BRCA2	frameshift variant	c.8172delG	pathogenic	Het
BCB0656	Female	31	30	BRCA1	stop gained	c.2603C>G	pathogenic	Het
BCB0670	Female	46	44	PALB2	frameshift variant	c.650delA	pathogenic	Het
BCB0679	Female	47	45	BRCA2	frameshift variant	c.2828_2831delTTAA	pathogenic	Het
BCB0685	Female	43	40	BRCA2	frameshift variant	c.6486_6489delACAA	pathogenic	Het
BCB0711	Female	35	29	PALB2	frameshift variant	c.1317delG	pathogenic	Het
BCB0714	Female	33	30	PALB2	stop gained	c.751C>T	pathogenic	Het
BCB0727	Female	39	39	BRCA1	stop gained	c.4612C>T	pathogenic	Het
BCB0739	Female	47	42	BRCA1	frameshift variant	c.5533_5540delATTGGGCA	pathogenic	Het
BCB0740	Female	43	34	BRCA2	stop gained	c.5959C>T	pathogenic	Het
				PALB2	stop gained	c.751C>T	pathogenic	Het
BCB0768	Female	31	31	BRCA2	stop gained	c.9382C>T	pathogenic	Het
BCB0775	Female	29	28	BRCA1	stop gained	c.1471C>T	pathogenic	Het
BCB0777	Female	49	48	BRCA1	frameshift variant	c.2702_2703delTT	pathogenic	Het
BCB0779	Female	47	36	BRCA2	frameshift variant	c.6699_6702dupTTTT	pathogenic	Het
BCB0781	Female	37	35	BRCA2	frameshift variant	c.1456delC	pathogenic	Het
BCB0782	Female	44	36	BRCA1	splice_region_variant	c.5396-1G>A	pathogenic	Het
BCB0808	Female	41	39	BRCA2	frameshift variant	c.9097dupA	pathogenic	Het
BCB0811	Female	42	41	BRCA2	missense variant	c.9154C>T	Likely pathogenic	Hom
BCB0851	Female	39	32	BRCA2	frameshift variant	c.2253delT	pathogenic	Het
BCB0855	Female	47	47	PALB2	frameshift variant	c.444delG	pathogenic	Het
BCB0864	Female	45	44	BRCA1	frameshift variant	c.2945delC	pathogenic	Het
BCB0871	Female	61	60	BRCA2	frameshift variant	c.917_920delATAG	pathogenic	Het
BCB0890	Female	38	38	BRCA1	frameshift variant	c.5533_5540delATTGGGCA	pathogenic	Het
BCB0893	Female	42	40	BRCA2	frameshift variant	c.6443_6444delCT	pathogenic	Het
BCB0897	Female	49	43	BRCA2	frameshift variant	c.917_920delATAG	pathogenic	Het
				CHEK2	missense variant	c.884G>A	VUS	Het
BCB0926	Female	39	33	PALB2	frameshift variant	c.2167_2168delAT	pathogenic	Het
BCB0930	Female	44	42	BRCA1	missense variant	c.5137G>A	Likely pathogenic	Het
BCB1024	Female	47	43	BRCA2	frameshift variant	c.7408_7409delTT	pathogenic	Het
BCB1051	Female	31	29	BRCA1	frameshift variant	c.1340_1341delTT	pathogenic	Het
BCB1060	Female	38	38	BRCA2	frameshift variant	c.7971dupA	pathogenic	Het
				CHEK2	missense variant	c.667C>T	VUS	Het
BCB1100	Female	34	32	BRCA2	stop gained	c.5682C>A	pathogenic	Het
BCB1115	Female	40	38	BRCA1	splice_region_variant	c.135-2A>G	pathogenic	Het
BCB1123	Female	23	22	BRCA1	splice_region_variant	c.5050-2A>G	pathogenic	Het
BCB1133	Female	46	45	BRCA1	frameshift variant	c.158delA	pathogenic	Het
BCB1160	Female	42	42	BRCA2	frameshift variant	c.2525delT	pathogenic	Het
BCB1209	Female	33	33	BRCA1	stop gained	c.4612C>T	pathogenic	Het
BCB1247	Female	47	42	BRCA1	stop gained	c.178C>T	pathogenic	Het
BCB1252	Female	33	31	BRCA2	stop gained	c.9007G>T	pathogenic	Het
BCB1255	Female	45	31	BRCA2	stop gained	c.8517C>A	pathogenic	Het
				PALB2	missense variant	c.319T>A	VUS	Het
BCB1263	Female	44	44	BRCA1	frameshift variant	c.5584delA	pathogenic	Het
BCB1267	Female	33	31	BRCA2	stop gained	c.5682C>A	pathogenic	Het
BCB1313	Female	49	45	BRCA2	stop gained	c.9692C>G	pathogenic	Het
BCB1335	Female	41	36	BRCA1	frameshift variant	c.5533_5540delATTGGGCA	pathogenic	Het
BCB1349	Female	48	47	BRCA1	frameshift variant	c.283_286delCTTG	pathogenic	Het
BCB1355	Female	36	32	BRCA2	stop gained	c.9148C>T	pathogenic	Het
BCB1373	Female	48	48	BRCA2	frameshift variant	c.8480delC	pathogenic	Het
BCB1404	Female	35	28	BRCA1	frameshift variant	c.5533_5540delATTGGGCA	pathogenic	Het
				BRCA2	frameshift variant	c.5576_5579delTTAA	pathogenic	Het
BCB1410	Female	29	29	BRCA1	stop gained	c.1471C>T	pathogenic	Het
BCB1418	Female	39	34	BRCA2	stop gained	c.5645C>A	pathogenic	Het
BCB1421	Female	39	38	CHEK2	splice_region_variant	c.813-1G>A	pathogenic	Hom
BCB1444	Female	49	45	BRCA2	frameshift variant	c.6468_6469delTC	pathogenic	Het
BCB1449	Female	39	32	PALB2	stop gained	c.751C>T	pathogenic	Het
BCB1514	Female	47	45	BRCA1	stop gained	c.2641G>T	pathogenic	Het
				CHEK2	missense variant	c.667C>T	VUS	Het
BCB1539	Female	38	38	PALB2	frameshift variant	c.2167_2168delAT	pathogenic	Het
BCB1547	Female	43	36	PALB2	frameshift variant	c.172_175delTTGT	pathogenic	Het
BCB1564	Female	38	38	BRCA1	splice_region_variant	c.135-2A>G	pathogenic	Het
				PALB2	missense variant	c.3445G>T	VUS	Het
BCB1573	Female	40	38	PALB2	stop gained	c.3271C>T	pathogenic	Het
				PALB2	missense variant	c.3311G>A	VUS	Het
BCB1586	Female	51	47	BRCA2	frameshift variant	c.6600_6601delTT	pathogenic	Het
BCB1588	Female	44	39	BRCA1	stop gained	c.1141A>T	pathogenic	Het
				BRCA1	missense variant	c.1127A>G	VUS	Het
BCB1642	Female	54	46	BRCA1	stop gained	c.1600C>T	pathogenic	Het
BCB1658	Female	52	51	PALB2	frameshift variant	c.1789delA	pathogenic	Het
BCB1663	Female	46	42	BRCA1	frameshift variant	c.5533_5540delATTGGGCA	pathogenic	Het
BCB1667	Female	40	29	BRCA2	frameshift variant	c.5789delT	pathogenic	Het
BCB1682	Female	47	43	BRCA2	frameshift variant	c.1231delA	pathogenic	Het
BCB1693	Female	36	35	BRCA1	splice_region_variant	c.135-2A>G	pathogenic	Het
BCB1705	Female	50	49	BRCA2	frameshift variant	c.6591_6592delTG	pathogenic	Het
BCB1708	Female	34	31	PALB2	frameshift variant	c.1063_1064delTT	pathogenic	Het
BCB1712	Female	39	39	BRCA1	stop gained	c.4864A>T	pathogenic	Het
BCB1718	Female	48	41	BRCA1	stop gained	c.2158G>T	pathogenic	Het
BCB1722	Female	42	38	PALB2	splice_region_variant	c.3114-1G>A	pathogenic	Het
BCB1784	Female	55	52	BRCA1	frameshift variant	c.5533_5540delATTGGGCA	pathogenic	Het
BCB1810	Female	53	51	BRCA1	frameshift variant	c.3228_3229delAG	pathogenic	Het
BCB1817	Female	54	50	BRCA1	frameshift variant	c.981_982delAT	pathogenic	Het
BCB1821	Female	41	39	BRCA1	missense variant	c.212G>A	Likely pathogenic	Het
BCB1828	Female	33	32	BRCA1	stop gained	c.5217G>A	pathogenic	Het
BCB1859	Female	32	31	BRCA2	stop gained	c.5864C>G	pathogenic	Het
BCB1878	Female	49	41	PALB2	frameshift variant	c.1037_1038delAA	pathogenic	Het
BCB1908	Female	55	49	BRCA2	stop gained	c.5959C>T	pathogenic	Het
BCB1929	Female	52	51	BRCA1	stop gained	c.3967C>T	pathogenic	Het
BCB1955	Female	36	35	PALB2	frameshift variant	c.444delG	pathogenic	Het
BCB1963	Female	51	51	CHEK2	splice_region_variant	c.573+1delG	pathogenic	Het
BCB1992	Female	55	52	BRCA2	frameshift variant	c.9097delA	pathogenic	Het
BCB1995	Female	56	47	BRCA2	frameshift variant	c.4415_4418delAGAA	pathogenic	Het
BCB2020	Female	53	51	BRCA2	stop gained	c.5645C>A	pathogenic	Het
BCB2033	Female	53	52	CHEK2	splice_region_variant	c.1037+2T>A	pathogenic	Het
BCB2050	Female	25	24	BRCA1	stop gained	c.3841C>T	pathogenic	Het
BCB2061	Female	46	43	BRCA2	frameshift variant	c.5146_5149delTATG	pathogenic	Het
BCB2069	Female	43	42	BRCA1	frameshift variant	c.1299dupC	pathogenic	Het
BCB2116	Female	37	36	BRCA1	missense variant	c.212G>A	Likely pathogenic	Het
BCB2184	Female	40	37	BRCA2	stop gained	c.9382C>T	pathogenic	Het
BCB2206	Female	52	51	BRCA2	frameshift variant	c.755_758delACAG	pathogenic	Het
BCB2244	Female	47	43	BRCA2	stop gained	c.7639A>T	pathogenic	Het
BCB2279	Female	44	36	PALB2	frameshift variant	c.2724_2725insG	pathogenic	Het
				PALB2	missense variant	c.2720A>G	VUS	Het
BCB2321	Female	45	45	BRCA1	frameshift variant	c.5533_5540delATTGGGCA	pathogenic	Het
BCB2347	Female	55	54	PALB2	frameshift variant	c.1824_1831dupTATCACAG	pathogenic	Het
				BRCA1	missense variant	c.4497G>T	VUS	Het
BCB2358	Female	49	46	BRCA2	frameshift variant	c.1480delG	pathogenic	Het
BCB2389	Female	44	40	BRCA2	stop gained	c.3109C>T	pathogenic	Het
BCB2399	Female	46	43	CHEK2	frameshift variant	c.1245dupC	pathogenic	Het
				CHEK2	missense variant	c.497A>G	VUS	Het
BCD012	Female	35	30	BRCA1	frameshift variant	c.5533_5540delATTGGGCA	pathogenic	Het
BCB0123	Female	33	32	BRCA2	frameshift variant	c.3860delA	pathogenic	Het
BCB0214	Female	29	27	BRCA2	frameshift variant	c.6623delA	pathogenic	Het
BCB1548	Female	48	46	BRCA1	frameshift variant	c.5533_5540delATTGGGCA	pathogenic	Het
BCB2115	Female	39	33	PALB2	stop gained	c.3256C>T	pathogenic	Het
BCB2374	Female	47	45	BRCA2	frameshift variant	c.266_269dupCGCT	pathogenic	Het
BCA0201	Female	60	40	BRCA1	frameshift variant	c.5533_5540delATTGGGCA	pathogenic	Het
BCB0246	Female	39	39	BRCA2	frameshift variant	c.2753dupA	pathogenic	Het
BCB0348	Female	43	33	BRCA1	frameshift variant	c.3288_3289delAA	pathogenic	Het
BCB1065	Female	30	30	BRCA1	frameshift variant	c.3329dupA	pathogenic	Het
BCB0889	Female	38	28	BRCA1	frameshift variant	c.4162delC	pathogenic	Het
BCB1245	Female	48	45	CHEK2	stop gained	c.844G>T	pathogenic	Het
BCB1996	Female	42	36	BRCA1	frameshift variant	c.5533_5540delATTGGGCA	pathogenic	Het
BCB1795	Female	37	33	BRCA2	stop gained	c.3109C>T	pathogenic	Het
BCB2009	Female	47	31	PALB2	stop gained	c.1240C>T	pathogenic	Het
BCB2046	Female	46	38	BRCA2	frameshift variant	c.6519dupT	pathogenic	Het
BCA0827	Female	45	45	BRCA2	stop gained	c.2914A>T	pathogenic	Het
BCB3087	Female	26	26	BRCA1	frameshift variant	c.5470_5477delATTGGGCA	pathogenic	Het
NCC160	Female	55	54	BRCA2	stop_gained	c.2786T>G	Likely pathogenic	Het
BCB2216	Female	43	43	BRCA2	frameshift_variant	c.4611delA	Likely pathogenic	Het
BCB1332	Female	45	45	PALB2	stop_gained	c.84C>G	Pathogenic	Het
BCB0841	Female	34	34	BRCA1	stop_gained	c.5153G>A	Pathogenic (ClinVar)	Het
BCA0127	Female	28	28	BRCA2	missense_variant	c.7901T>A	Likely pathogenic (InterVar)	Het
BCB0660	Female	46	46	BRCA2	missense_variant	c.7901T>A	Likely pathogenic (InterVar)	Het
				BRCA2	missense_variant	c.9275A>G	VUS	Het
BCB0094	Female	38	35	BRCA2	inframe_deletion	c.8437_8439delGGA	Likely pathogenic	Het
BCB0160	Female	43	42	BRCA1	stop_gained	c.2572C>T	pathogenic	Het
BCB0228	Female	40	37	BRCA2	stop_gained	c.5864C>G	pathogenic	Het
BCB0363	Female	29	28	BRCA1	frameshift_variant	c.158delA	pathogenic	Het
BCB0827	Female	45	40	PALB2	splice_region_variant	c.3114-1G>A	pathogenic	Het
BCB0850	Female	41	41	BRCA2	frameshift_variant	c.5504dupA	pathogenic	Het
BCB0904	Female	49	48	BRCA2	frameshift_variant	c.5617_5621delGTAAT	pathogenic	Het
BCB1020	Female	48	47	PALB2	frameshift_variant	c.2133_2146dupTGCGCCTGATGATA	pathogenic	Het
BCB1475	Female	49	49	BRCA2	stop_gained	c.7516C>T	pathogenic	Het
BCB1668	Female	36	35	BRCA1	stop_gained	c.4327C>T	pathogenic	Het
BCB1680	Female	36	33	BRCA1	frameshift_variant	c.1961dupA	pathogenic	Het
BCD018	Female	39	39	BRCA2	frameshift_variant	c.2753dupA	pathogenic	Het
BGI01	Female	50	50	BRCA1	stop gained	c.1465G>T	Pathogenic	Het
BGI37	Female	35	35	BRCA1	stop gained	c.1465G>T	Pathogenic	Het
BGI70	Female	40	40	BRCA1	stop gained	c.5503C>T	pathogenic	Het
BGI85	Female	40	40	BRCA2	stop gained	c.8951C>G	pathogenic	Het
GY26	Female	31	31	BRCA2	frameshift variant	c.9070_9073delAACA	Pathogenic	Het
HN08	Female	49	49	BRCA1	frameshift variant	c.799_806delTCAAACTT	Pathogenic	Het
HN09	Female	59	58	BRCA1	splice_region_variant	c.5278-1G>T	Likely Pathogenic	Het
HN11	Female	58	57	BRCA1	frameshift variant	c.5470_5477delATTGGGCA	Pathogenic	Het
HN12	Female	55	53	RAD51C	splice_region_variant	c.1027-1G>T	Pathogenic	Het
NCC-R004	Female	39	39	BRCA1	frameshift variant	c.3048_3049delTGinsGT	Pathogenic	Het
NCC-R008	Female	59	50	BRCA2	stop gained	c.8517C>A (p.Tyr2729Asn)	Pathogenic	Het
NCC-R013	Female	52	52	BRCA2	stop gained	c.4111C>T (p.Gln1371Ter)	Pathogenic	Het
NCC-R024	Female	41	41	BRCA1	missense	c.116G>A	Likely Pathogenic	Het
NCC-R029	Female	58	52	BRCA2	stop gained	c.8478C>A (p.Tyr2826Ter)	Pathogenic	Het
NCC-R030	Female	22	22	BRCA1	frameshift variant	c.5584delA	Pathogenic	Het
NCC-R036	Female	37	37	RAD51D	stop gained	c.958C>T (p.R320*)	Likely Pathogenic	Het
NCC-R037	Female	58	58	BRCA1	frameshift variant	c.2990delC	Pathogenic	Het
NCC-R046	Female	51	51	BRCA1	stop gained	c.4656C>A	Pathogenic	Het
NCC-R048	Female	26	26	PTEN	frameshift variant	c.389G>A (p.Arg130Gln)	Pathogenic	Het
NCC-R055	Female	43	38	BRCA1	frameshift variant	c.3770_3771delAG	Pathogenic	Het
NCC-R066	Female	30	30	TP53	stop gained	c.493C>T (p.Gln165Ter)	Pathogenic	Het
NCC-R071	Female	33	33	BRCA1	splice_region_variant	c.4185+1G>A	Likely Pathogenic	Het
NCC-R073	Female	55	50	BRCA1	frameshift variant	c.4065_4068delTCAA	Pathogenic	Het
NCC-R077	Female	62	62	BRCA2	frameshift variant	c.3795delT (p.His1266fs)	Pathogenic	Het
NCC-R078	Female	33	33	TP53	missense_variant	c.742C>T (p.Asr248Trp)	Likely Pathogenic	Het
NCC-R081	Female	48	48	BRCA1	splice_region_variant	C.441+2T>A	Likely Pathogenic	Het
NCC-R087	Female	47	47	BRCA2	splice_region_variant	c.67G>C	Likely Pathogenic	Het
NCC-R088	Female	30	30	PALB2	frameshift variant	c.758_759insTT	Pathogenic	Het
NCC-R090	Female	40	40	RAD51D	stop gained	c.556C>T (p.Arg186Ter)	Pathogenic	Het
				MARCA4	splice_region_variant	c.3774+2T>C	VUS	Het
NCC-R092	Female	37	32	BRCA1	stop gained	c.376C>T	Pathogenic	Het
NCC-R095	Female	54	45	BRCA2	missense	c.8378G>A (p.Gly2793Glu)	Likely Pathogenic	Het
NCC-R102	Female	40	40	BRCA2	frameshift variant	c.6724_6725delGA (p.Asp2242fs)	Pathogenic	Het
NCC-R109	Female	47	47	BRCA1	splice_region_variant	c.212+3A>T	Likely Pathogenic	Het
NCC-R119	Female	45	45	BRCA2	frameshift variant	c.6699_6702dup (p.Met2235fs)	Pathogenic	Het
NCC-R123	Female	32	32	BRCA2	frameshift variant	c.2588dup (p.Asn863fs)	Pathogenic	Het
NCC-R126	Female	44	44	BRCA1	splice_region_variant	c.4987-2A>G	Likely Pathogenic	Het
NCC-R127	Female	39	39	BRCA2	deletion	exon22-24大片段缺失	Pathogenic	Het
NCC-R128	Female	47	47	BRCA1	frameshift variant	c.5470_5477delATTGGGCA	Pathogenic	Het
NCC-R143	Female	38	38	BRCA1	frameshift variant	c.3916_3917delTT	Pathogenic	Het
NCC-R151	Female	36	36	PALB2	frameshift variant	c.2512_2513del	Pathogenic	Het
NCC-R153	Female	38	38	BRCA1	stop gained	c.1465G>T	Pathogenic	Het
NCC-R154	Female	36	36	BARD1	stop gained	c.808G>T (p.Gln270Ter)	Pathogenic	Het
NCC-R155	Female	33	33	BRCA1	frameshift variant	c.5470_5477delATTGGGCA	Pathogenic	Het
NCC-R156	Female	43	43	ATM	frameshift variant	c.602_605del (p.Gln201fs)	Pathogenic	Het
NCC-R158	Female	48	48	BRCA2	frameshift variant	c.1796_1800delCTTAT (p.Ser599fs)	Pathogenic	Het
NCC-R160	Female	51	51	BRCA2	frameshift variant	c.7543delA (p.Thr2515fs)	Pathogenic	Het
NCC-R163	Female	44	44	BRCA1	frameshift variant	c.2702_2703delTT	Pathogenic	Het
NCC-R167	Female	38	38	BRCA1	stop gained	c.4801A>T	Pathogenic	Het
NCC-R170	Female	41	41	PALB2	stop gained	c.3256C>G	Pathogenic	Het
NCC-R174	Female	40	40	CHEK2	stop gained	c.408C>A (p.Tyr136Ter)	Pathogenic	Het
NCC-R175	Female	37	37	BRCA1	splice_region_variant	C.441+2T>A	Likely Pathogenic	Het
NCC-R176	Female	37	37	BRCA1	frameshift variant	c.2012_2013dup	Pathogenic	Het
NCC-R186	Female	30	30	BRCA2	stop gained	c.6109G>T (p.Glu2037Ter)	Pathogenic	Het
NCC-R188	Female	37	37	BRCA2	stop gained	c.8951C>G (p.Ser2984Ter)	Pathogenic	Het
NCC-R191	Female	40	40	BRCA1	stop gained	c.4327C>T	Pathogenic	Het
NCC-R195	Female	52	52	PALB2	frameshift variant	c.1031del	Pathogenic	Het
NCC-R204	Female	31	31	BRCA1	frameshift variant	c.5470_5477delATTGGGCA	Pathogenic	Het
NCC-R212	Female	33	33	MSH6	frameshift variant	c.3716_3717del (p.Ile1239fs)	Pathogenic	Het
NCC-R226	Female	34	34	BRCA2	frameshift variant	c.2059_2063delGATTA (p.Asp687fs)	Pathogenic	Het
NCC-R228	Female	35	35	BRCA1	frameshift variant	c.3447delA	Pathogenic	Het
NCC-R230	Female	49	36	BRCA2	frameshift variant	c.4914dup (p.Val1639fs)	Pathogenic	Het
NCC-R234	Female	32	32	BRCA2	frameshift variant	c.6447_6448dup (p.Lys2150fs)	Pathogenic	Het
NCC-R240	Female	41	41	BRCA2	frameshift variant	c.6468_6469delTC (p.Gln2157fs)	Pathogenic	Het
NCC-R252	Female	61	61	PALB2	stop gained	c.3256C>T	Pathogenic	Het
NCC-R253	Female	41	41	BRCA2	stop gained	c.8951C>G (p.Ser2984Ter)	Pathogenic	Het
NCC-R261	Female	52	52	BRCA2	frameshift variant	c.5851_5854delAGTT (p.Ser1951fs)	Pathogenic	Het
NCC-R264	Female	30	30	PALB2	stop gained	c.751C>T	Pathogenic	Het
NCC-R276	Female	35	35	WRN (RECQL2)	splice_region_variant	c.3819+1G>C	Likely Pathogenic	Het
NCC-R279	Female	41	41	BRCA1	stop gained	c.2155A>T	Pathogenic	Het
NCC-R282	Female	50	50	BRCA1	stop gained	c.520C>T	Pathogenic	Het
NCC-R285	Female	39	39	BRCA1	frameshift variant	c.5576_5579delCCCA	Pathogenic	Het
NCC-R290	Female	44	44	BRCA1	frameshift variant	c.5521delA	Pathogenic	Het
NCC-R301	Female	48	48	BRIP1	stop gained	c.2392C>T (p.Arg798Ter)	Pathogenic	Het
NCC-R307	Female	44	44	CHEK2_NM_001005735.2	frameshift variant	c.247del (p.Gln83fs)	Pathogenic	Het
NCC-R309	Female	53	53	BRCA2	stop gained	c.7420G>T (p.Glu2474Ter)	Pathogenic	Het
NCC-R316	Female	56	56	BRCA2	missense	c.8009C>T (p.Ser2670Leu)	Likely Pathogenic	Het
NCC-R325	Female	34	34	BRCA1	stop gained	c.4810A>T	Pathogenic	Het
NCC-R328	Female	33	33	WRN (RECQL2)	frameshift variant	c.4114del (p.Arg1372fs)	Likely Pathogenic	Het
NCC-R330	Female	34	34	BRCA2	stop gained	c.7738C>T (p.Gln2580Ter)	Pathogenic	Het
NCC-R334	Female	39	39	BRCA2	frameshift variant	c.5851_5854delAGTT (p.Ser1951fs)	Pathogenic	Het
NCC-R336	Female	24	24	BRCA1	frameshift variant	c.981_982delAT	Pathogenic	Het
NCC-R337	Female	37	37	BRCA1	frameshift variant	c.4245delA	Pathogenic	Het
NCC-R338	Female	53	53	BRCA2	frameshift variant	c.6699_6702dup (p.Met2235fs)	Pathogenic	Het
NCC-R350	Female	49	49	BRCA1	splice_region_variant	c.134+1G	Likely Pathogenic	Het
NCC-R352	Female	47	47	BRCA1	splice_region_variant	c.5333-2A>G	Likely Pathogenic	Het
NCC-R356	Female	49	49	WRN (RECQL2)	stop gained	c.1109C>T (p.Arg369Ter)	Pathogenic	Het
NCC-R361	Female	38	38	MLH1	missense_variant	c.677G>A (p.Arg226Gln)	Likely Pathogenic	Het
				BRCA1	missense_variant	c.5511G>C (p.Trp1837Cys)	VUS	Het
NCC-R364	Female	37	37	BRCA1	frameshift variant	c.2751delC	Pathogenic	Het
NCC-R365	Female	26	26	BRCA2	frameshift variant	c.2059_2063delGATTA (p.Asp687fs)	Pathogenic	Het
NCC-R368	Female	62	62	BRCA2	frameshift variant	c.9405dup (p.Leu3136fs)	Pathogenic	Het
NCC-R371	Female	42	42	BRCA2	frameshift variant	c.8068_8069delGT (p.Val2690fs)	Pathogenic	Het
NCC-R375	Female	65	65	BRCA1	stop gained	c.2138C>G	Pathogenic	Het
NCC-R378	Female	27	27	BRCA1	frameshift variant	c.397_398ins	Pathogenic	Het
NCC-R379	Female	40	40	BRCA2	frameshift variant	c.2808_2811delACAA (p.Ala938fs)	Pathogenic	Het
NCC-R383	Female	49	49	BRCA2	missense	c.8023A>G (p.Ile2675Val)	Likely Pathogenic	Het
NCC-R385	Female	56	56	RAD51D	frameshift variant	c.270_271dup (p.Lys91fs)	Pathogenic	Het
NCC-R388	Female	38	38	PMS2	frameshift variant	c.1577del (p.Asp526fs)	Pathogenic	Het
NCC-R393	Female	64	64	BARD1	stop gained	c.437G>T (p.Trp146Ter)	Pathogenic	Het
NCC-R398	Female	35	35	BRCA1	stop gained	c.1214C>G	Pathogenic	Het
NCC-R401	Female	25	25	BRCA1	frameshift variant	c.1340_1341delTT	Pathogenic	Het
NCC-R437	Female	45	45	BRCA2	frameshift variant	c.1310_1313delAAGA (p.Lys437fs)	Pathogenic	Het
NCC-R443	Female	43	43	BRCA1	frameshift variant	c.5521delA	Pathogenic	Het
NCC-R457	Female	50	50	BRCA1	frameshift variant	c.66dupA	Pathogenic	Het
NCC-R459	Female	35	35	BRCA1	frameshift variant	c.1016delA	Pathogenic	Het
NCC-R461	Female	43	43	BRCA1	stop gained	c.1214C>G	Pathogenic	Het
NCC-R462	Female	53	53	BRCA2	frameshift variant	c.7801delT (p.Tyr2601fs)	Pathogenic	Het
NCC-R467	Female	38	38	PTEN	stop gained	c.1003C>T (p.Arg335Ter)	Pathogenic	Het
NCC-R480	Female	39	39	BRCA1	frameshift variant	c.3649delT	Pathogenic	Het
NCC-R486	Female	49	49	RAD51D	frameshift variant	c.270_271dup (p.Lys91fs)	Pathogenic	Het
NCC-R490	Female	54	54	BRCA1	stop gained	c.1660G>T	Pathogenic	Het
NCC-R492	Female	46	46	ATM	stop gained	c.1692T>A (p.Cys564Ter)	Pathogenic	Het
NCC-R494	Female	33	33	BRCA1	frameshift variant	c.4065_4068delTCAA	Pathogenic	Het
NCC-R511	Female	33	33	BRCA1	frameshift variant	c.3858_3861delTGAG	Pathogenic	Het
NCC-R518	Female	28	28	BRCA1	frameshift variant	c.1757delC	Pathogenic	Het
NCC-R520	Female	48	48	BRCA1	stop gained	c.5266C>T	Pathogenic	Het
NCC-R536	Female	27	27	PALB2	frameshift variant	c.2863del	Pathogenic	Het
NCC-R539	Female	49	49	BRCA1	frameshift variant	c.5470_5477delATTGGGCA	Pathogenic	Het
NCC-R553	Female	37	37	TP53	missense	c.1010G>A (p.Arg337His)	Likely Pathogenic	Het
NCC-R560	Female	32	32	BRCA2	frameshift variant	c.6706delG (p.Glu2236fs)	Pathogenic	Het
NCC-R561	Female	36	36	BRCA2	frameshift variant	c.2828_2831delTTAA (p.Ile943fs)	Pathogenic	Het
NCC-R571	Female	37	37	BRCA1	stop gained	c.1600C>T	Pathogenic	Het
NCC-R577	Female	32	32	BRCA2	frameshift variant	c.1298dup (p.Asn433fs)	Pathogenic	Het
NCC-R579	Female	53	43	BRCA2	stop gained	c.8504C>A (p.Ser2835Ter)	Pathogenic	Het
NCC-R580	Female	29	29	BRCA2	frameshift variant	c.3258_3294delAACCCCTCAGATGTTATTTTCCAAGCAGGATTTTAAT (p.Thr1087fs)	Pathogenic	Het
NCC-R582	Female	69	38	RAD51D	frameshift variant	c.955_959dup (p.Ala321fs)	Pathogenic	Het
NCC-R589	Female	47	47	BRCA2	frameshift variant	c.1528_1529delGA (p.Glu510fs)	Pathogenic	Het
NCC-R596	Female	63	63	BRCA2	frameshift variant	c.7409dup (p.Thr2471fs)	Pathogenic	Het
NCC-R598	Female	31	31	BRCA1	frameshift variant	c.1579_1580delAA	Pathogenic	Het
NCC-R603	Female	37	37	ATM	frameshift variant	c.7141_7151del (p.Asn2381fs)	Pathogenic	Het
NCC-R604	Female	34	34	BRCA1	stop gained	c.1600C>T	Pathogenic	Het
NCC-R610	Female	40	40	RAD51D	frameshift variant	c.270_271dup (p.Lys91fs)	Pathogenic	Het
NCC-R062	Female	45	45	SDHA	frameshift variant	c.712_713dupTG (p.Ile239fs)	Pathogenic	Het
				BRCA1	missense	c.1601A>G (p.Gln534Arg)	VUS	Het
NCC-R098	Female	56	56	MUTYH	stop gained	c.467G>A (p.Trp158Ter)	Pathogenic	Het
BCA0063	Female	52	52	BRCA2	disruptive_inframe_deletion	c.644_646delAAG	VUS	Het
BCA0066	Female	51	51	RECQL	missense_variant	c.199G>A	VUS	Het
BCA0084	Female	59	59	RECQL	missense_variant	c.1088A>G	VUS	Het
BCA0110	Female	46	46	RECQL	missense_variant	c.4G>A	VUS	Het
BCA0119	Female	65	65	BRCA1	missense_variant	c.94A>C	VUS	Het
BCA0134	Female	37	37	RECQL	start_lost	c.2T>C	VUS	Het
BCA0137	Female	42	42	CHEK2	missense_variant	c.626A>G	VUS	Het
BCA0140	Female	57	57	BRCA2	missense_variant	c.5836T>C	VUS	Het
BCA0145	Female	38	38	RECQL	start_lost	c.2T>C	VUS	Het
BCA0161	Female	41	41	BRCA2	missense_variant	c.875A>C	VUS	Het
BCA0167	Female	74	74	BRCA2	missense_variant	c.4070T>C	VUS	Het
				PALB2	missense_variant	c.3054G>C	VUS	Het
BCA0185	Female	43	42	PALB2	missense_variant	c.3296C>T	VUS	Het
				BRCA1	missense_variant	c.4946T>C	VUS	Het
BCA0224	Female	49	47	BRCA2	missense_variant	c.4537G>A	VUS	Het
				BRCA2	missense_variant	c.92G>T	VUS	Het
BCA0232	Female	61	61	BRCA1	splice_region_variant	c.-19-3A>G	VUS	Het
				BRCA1	missense_variant	c.2286A>T	VUS	Het
BCA0234	Female	63	63	BRCA1	splice_region_variant	c.-19-3A>G	VUS	Het
				BRCA1	missense_variant	c.2286A>T	VUS	Het
BCA0373	Female	58	58	BRCA1	missense_variant	c.446A>C	VUS	Het
				CHEK2	missense_variant	c.1016A>G	VUS	Het
BCA0393	Female	60	60	CHEK2	missense_variant	c.1240C>T	VUS	Het
BCA0413	Female	42	42	BRCA2	missense_variant	c.3677A>C	VUS	Het
BCB0014	Female	34	32	BRCA2	missense_variant	c.3007C>G	VUS	Het
BCB0026	Female	31	30	BRCA2	missense_variant	c.5033A>G	VUS	Het
BCB0034	Female	43	41	PALB2	missense_variant	c.2360C>T	VUS	Het
BCB0065	Female	33	31	BRCA2	splice_region_variant&missense_variant	c.8487G>C	VUS	Het
BCB0084	Female	30	30	RECQL	missense_variant	c.1088A>G	VUS	Het
BCB0087	Female	29	29	PALB2	missense_variant	c.3296C>T	VUS	Hom
BCB0109	Female	45	41	RECQL	missense_variant	c.4G>A	VUS	Het
BCB0121	Female	40	34	BRCA2	missense_variant	c.8524C>T	VUS	Het
BCB0128	Female	40	39	BRCA2	missense_variant	c.5660C>T	VUS	Het
BCB0155	Female	44	42	RECQL	missense_variant	c.199G>A	VUS	Het
BCB0176	Female	29	29	RECQL	missense_variant	c.1114G>A	VUS	Het
BCB0189	Female	44	40	BRCA1	disruptive_inframe_deletion	c.2865_2867delATC	VUS	Het
BCB0196	Female	46	45	BRCA2	missense_variant	c.9373C>T	VUS	Het
BCB0204	Female	35	32	BRCA2	missense_variant	c.7469T>C	VUS	Het
				RECQL	missense_variant	c.1088A>G	VUS	Het
BCB0206	Female	46	45	RECQL	missense_variant	c.1088A>G	VUS	Het
BCB0237	Female	37	34	CHEK2	missense_variant	c.1240C>T	VUS	Het
BCB0244	Female	31	30	CHEK2	missense_variant	c.1162C>G	VUS	Het
BCB0261	Female	39	31	RECQL	missense_variant	c.303C>A	VUS	Het
				BRCA1	missense_variant	c.3448C>T	VUS	Het
BCB0262	Female	43	42	RECQL	missense_variant	c.1703C>T	VUS	Het
BCB0267	Female	42	42	BRCA2	missense_variant	c.5194C>T	VUS	Het
BCB0274	Female	43	42	BRCA2	missense_variant	c.1141G>C	VUS	Het
BCB0277	Female	41	39	PALB2	missense_variant	c.290C>A	VUS	Het
				PALB2	missense_variant	c.319T>A	VUS	Het
BCB0291	Female	35	35	PALB2	missense_variant	c.2608G>T	VUS	Hom
BCB0305	Female	42	41	RECQL	missense_variant	c.199G>A	VUS	Het
BCB0308	Female	39	30	RECQL	missense_variant	c.1088A>G	VUS	Het
BCB0317	Female	45	45	RECQL	missense_variant	c.1240T>C	VUS	Het
BCB0336	Female	40	39	BRCA1	missense_variant	c.5019G>A	VUS	Het
				RECQL	missense_variant	c.199G>A	VUS	Het
BCB0346	Female	37	36	BRCA2	splice_region_variant&missense_variant	c.7006C>T	VUS	Het
BCB0362	Female	39	33	BRCA2	missense_variant	c.8215G>C	VUS	Het
				RECQL	missense_variant	c.1255G>A	VUS	Het
BCB0385	Female	39	35	CHEK2	missense_variant	c.5C>T	VUS	Het
				BRCA2	missense_variant	c.4241C>T	VUS	Het
BCB0395	Female	40	40	BRCA2	missense_variant	c.4391C>G	VUS	Het
BCB0412	Female	41	36	BRCA1	missense_variant	c.5410A>C	VUS	Het
				PALB2	missense_variant	c.1492G>T	VUS	Het
BCB0415	Female	41	40	RECQL	missense_variant	c.644G>A	VUS	Het
BCB0424	Female	37	36	PALB2	missense_variant	c.152C>T	VUS	Het
BCB0426	Female	33	30	RECQL	missense_variant	c.199G>A	VUS	Het
BCB0438	Female	42	40	RECQL	start_lost	c.2T>C	VUS	Het
BCB0445	Female	35	35	BRCA2	missense_variant	c.7235C>G	VUS	Het
BCB0452	Female	31	31	BRCA2	missense_variant	c.5487G>T	VUS	Het
				BRCA2	missense_variant	c.5785A>G	VUS	Het
BCB0461	Female	49	45	BRCA2	missense_variant	c.112G>A	VUS	Het
BCB0469	Female	50	42	RECQL	missense_variant	c.1832G>T	VUS	Het
				PALB2	missense_variant	c.1492G>T	VUS	Het
BCB0472	Female	46	43	RECQL	missense_variant	c.1088A>G	VUS	Het
BCB0481	Female	35	34	BRCA1	missense_variant	c.469T>G	VUS	Het
BCB0483	Female	48	47	BRCA2	missense_variant	c.623T>G	VUS	Het
BCB0513	Female	44	43	RECQL	start_lost	c.2T>C	VUS	Het
BCB0524	Female	45	43	RECQL	missense_variant	c.1382A>G	VUS	Het
BCB0562	Female	48	42	RECQL	missense_variant	c.1565A>G	VUS	Het
BCB0569	Female	43	43	RECQL	missense_variant	c.1469C>T	VUS	Het
BCB0575	Female	42	38	BRCA1	missense_variant	c.5420T>C	VUS	Het
BCB0577	Female	36	33	RECQL	start_lost	c.2T>C	VUS	Het
BCB0587	Female	42	41	RECQL	start_lost	c.2T>C	VUS	Het
BCB0614	Female	47	46	RECQL	start_lost	c.2T>C	VUS	Het
BCB0622	Female	48	46	RECQL	start_lost	c.2T>C	VUS	Het
BCB0628	Female	40	40	PALB2	missense_variant	c.3391A>G	VUS	Het
BCB0682	Female	46	34	RECQL	start_lost	c.2T>C	VUS	Het
BCB0731	Female	39	32	PALB2	missense_variant	c.2824A>G	VUS	Het
BCB0734	Female	33	29	BRCA2	missense_variant	c.3593A>G	VUS	Het
BCB0747	Female	45	40	RECQL	start_lost	c.2T>C	VUS	Het
BCB0752	Female	37	33	BRCA2	missense_variant	c.7033C>G	VUS	Hom
BCB0753	Female	36	35	BRCA1	missense_variant	c.5423G>A	VUS	Het
				BRCA2	missense_variant	c.8090G>A	VUS	Het
BCB0770	Female	43	43	PALB2	missense_variant	c.3430C>T	VUS	Het
BCB0780	Female	37	37	RECQL	start_lost	c.2T>C	VUS	Het
BCB0792	Female	44	42	PALB2	missense_variant	c.2360C>T	VUS	Het
BCB0793	Female	47	45	RECQL	missense_variant	c.199G>A	VUS	Het
BCB0806	Female	40	38	RECQL	start_lost	c.2T>C	VUS	Het
				RECQL	missense_variant	c.1211G>A	VUS	Het
BCB0812	Female	41	40	PALB2	missense_variant	c.2289G>C	VUS	Het
				BRCA2	missense_variant	c.5785A>G	VUS	Het
BCB0836	Female	48	47	BRCA2	missense_variant&splice_region_variant	c.67G>C	VUS	Het
BCB0837	Female	38	36	RECQL	missense_variant	c.1373T>A	VUS	Het
BCB0856	Female	35	35	CHEK2	missense_variant	c.1567G>A	VUS	Het
BCB0858	Female	41	39	PALB2	missense_variant	c.2435C>T	VUS	Het
BCB0882	Female	36	35	PALB2	missense_variant	c.3296C>T	VUS	Hom
BCB0919	Female	44	41	PALB2	missense_variant	c.2129C>T	VUS	Het
BCB0947	Female	43	42	CHEK2	missense_variant	c.1240C>T	VUS	Het
BCB0989	Female	48	42	CHEK2	missense_variant	c.1162C>G	VUS	Het
BCB1034	Female	26	25	PALB2	missense_variant	c.2360C>T	VUS	Het
				CHEK2	missense_variant	c.1111C>T	VUS	Het
BCB1063	Female	42	42	CHEK2	missense_variant	c.1240C>T	VUS	Het
BCB1150	Female	42	39	BRCA2	missense_variant	c.5683G>A	VUS	Hom
BCB1154	Female	47	46	BRCA2	missense_variant	c.8187G>T	VUS	Het
				CHEK2	missense_variant	c.1240C>T	VUS	Het
BCB1172	Female	43	41	CHEK2	missense_variant	c.646G>C	VUS	Het
BCB1178	Female	28	27	CHEK2	missense_variant	c.884G>A	VUS	Het
BCB1213	Female	43	37	CHEK2	missense_variant	c.1567G>A	VUS	Het
				BRCA2	stop_gained	c.9976A>T	VUS	Het
BCB1235	Female	44	32	BRCA2	missense_variant	c.2266C>G	VUS	Het
BCB1239	Female	46	45	CHEK2	missense_variant	c.1240C>T	VUS	Het
BCB1268	Female	43	38	BRCA1	missense_variant	c.5575G>A	VUS	Het
BCB1272	Female	47	45	BRCA1	missense_variant	c.5410A>C	VUS	Het
BCB1280	Female	40	32	PALB2	missense_variant	c.1054G>C	VUS	Het
				PALB2	missense_variant	c.1492G>T	VUS	Het
				BRCA1	splice_region_variant	c.593+3G>C	VUS	Het
BCB1284	Female	49	45	CHEK2	missense_variant	c.1240C>T	VUS	Het
BCB1299	Female	46	45	CHEK2	missense_variant	c.1240C>T	VUS	Het
				BRCA2	missense_variant	c.6325G>A	VUS	Het
BCB1300	Female	49	48	BRCA1	missense_variant	c.3356C>G	VUS	Het
				BRCA1	missense_variant	c.3448C>T	VUS	Het
BCB1304	Female	42	42	CHEK2	missense_variant	c.1240C>T	VUS	Het
BCB1305	Female	45	45	CHEK2	missense_variant	c.1111C>T	VUS	Het
BCB1319	Female	32		CHEK2	missense_variant	c.1240C>T	VUS	Het
				BRCA2	missense_variant	c.10234A>G	VUS	Het
BCB1325	Female	45	42	PALB2	missense_variant	c.3097A>C	VUS	Het
BCB1366	Female	46	43	BRCA1	missense_variant&splice_region_variant	c.5217G>T	VUS	Het
BCB1400	Female	46	44	PALB2	missense_variant	c.127A>G	VUS	Het
				BRCA1	missense_variant	c.3739G>A	VUS	Het
				BRCA2	missense_variant	c.8187G>T	VUS	Het
BCB1402	Female	30	30	PALB2	missense_variant	c.2289G>C	VUS	Het
BCB1429	Female	50	38	CHEK2	missense_variant	c.1567G>A	VUS	Het
				BRCA1	missense_variant	c.4046C>T	VUS	Het
BCB1432	Female	49	47	CHEK2	missense_variant	c.1240C>T	VUS	Het
BCB1442	Female	39	31	BRCA1	missense_variant	c.5299C>G	VUS	Het
BCB1447	Female	47	45	PALB2	missense_variant	c.3290C>G	VUS	Het
BCB1480	Female	47	42	BRCA2	missense_variant	c.8092G>A	VUS	Hom
BCB1495	Female	47	46	CHEK2	splice_region_variant	c.1137+3A>G	VUS	Het
BCB1522	Female	45	43	BRCA1	splice_region_variant	c.4423+4C>G	VUS	Het
				PALB2	missense_variant	c.3054G>C	VUS	Het
BCB1541	Female	42	41	BRCA2	missense_variant	c.6325G>A	VUS	Het
				CHEK2	missense_variant	c.1240C>T	VUS	Het
BCB1553	Female	49	47	BRCA2	missense_variant	c.2266C>G	VUS	Het
BCB1590	Female	36	35	CHEK2	missense_variant	c.1161A>G	VUS	Het
BCB1593	Female	50	45	BRCA2	missense_variant	c.8525G>A	VUS	Het
				CHEK2	missense_variant	c.1240C>T	VUS	Het
BCB1595	Female	46	44	BRCA2	missense_variant	c.8092G>A	VUS	Hom
BCB1596	Female	36	28	PALB2	missense_variant	c.770G>A	VUS	Hom
BCB1608	Female	42	41	CHEK2	missense_variant	c.1429G>A	VUS	Het
BCB1618	Female	55	54	BRCA2	missense_variant	c.7340A>G	VUS	Het
BCB1621	Female	44	40	BRCA2	missense_variant	c.5624A>C	VUS	Het
				BRCA2	missense_variant	c.521G>A	VUS	Het
BCB1625	Female	56	55	CHEK2	disruptive_inframe_deletion	c.1014_1016delAGA	VUS	Het
BCB1629	Female	51	45	CHEK2	missense_variant	c.1567G>A	VUS	Het
BCB1638	Female	35	34	BRCA1	missense_variant	c.5153G>A	VUS	Het
BCB1673	Female	44	43	CHEK2	missense_variant	c.1240C>T	VUS	Het
BCB1704	Female	37	29	CHEK2	missense_variant	c.1240C>T	VUS	Het
BCB1726	Female	56	54	BRCA1	splice_region_variant	c.135-8_135-2delATTTATA	VUS	Het
BCB1735	Female	29	28	PALB2	splice_region_variant	c.1685-6_1685-4delCTT	VUS	Het
				PALB2	missense_variant	c.1492G>T	VUS	Het
BCB1742	Female	54	51	CHEK2	missense_variant	c.1240C>T	VUS	Het
BCB1776	Female	52	52	PALB2	missense_variant	c.2289G>C	VUS	Het
BCB1783	Female	37	33	BRCA2	missense_variant	c.4391C>G	VUS	Het
BCB1842	Female	36	32	CHEK2	missense_variant	c.1240C>T	VUS	Het
BCB1866	Female	52	51	PALB2	missense_variant	c.2906T>C	VUS	Het
BCB1881	Female	48	32	BRCA2	missense_variant	c.8092G>A	VUS	Hom
BCB1882	Female	44	43	CHEK2	missense_variant	c.1162C>T	VUS	Het
BCB1886	Female	51	50	CHEK2	missense_variant	c.1733G>A	VUS	Het
BCB1905	Female	49	48	PALB2	splice_region_variant	c.3350+4A>G	VUS	Het
BCB1919	Female	46	42	BRCA1	missense_variant	c.2741A>G	VUS	Het
				BRCA2	missense_variant	c.8093C>T	VUS	Het
BCB1933	Female	47	46	CHEK2	missense_variant	c.1240C>T	VUS	Het
BCB1985	Female	53	46	PALB2	missense_variant	c.2207C>A	VUS	Hom
BCB1987	Female	52	45	CHEK2	missense_variant	c.1240C>T	VUS	Het
BCB2021	Female	50	47	BRCA2	missense_variant	c.6875A>T	VUS	Het
BCB2042	Female	53	52	BRCA1	missense_variant	c.3287A>G	VUS	Het
BCB2066	Female	45	43	BRCA2	missense_variant	c.6325G>A	VUS	Het
BCB2068	Female	45	44	BRCA1	missense_variant	c.268A>G	VUS	Het
BCB2099	Female	47	47	BRCA2	missense_variant	c.4559C>T	VUS	Het
				CHEK2	missense_variant	c.1490A>C	VUS	Het
BCB2135	Female	32	32	CHEK2	missense_variant	c.1240C>T	VUS	Het
BCB2148	Female	35	32	BRCA1	splice_region_variant	c.4423+4C>G	VUS	Het
BCB2150	Female	40	37	PALB2	missense_variant	c.2566C>G	VUS	Het
				BRCA2	missense_variant	c.5744C>T	VUS	Het
BCB2190	Female	46	45	BRCA2	missense_variant	c.1568A>G	VUS	Het
				CHEK2	missense_variant	c.1240C>T	VUS	Het
BCB2195	Female	54	50	PTEN	splice_region_variant	c.253+4G>A	VUS	Het
				CHEK2	missense_variant	c.667C>T	VUS	Het
BCB2219	Female	51	47	BRCA2	inframe_deletion	c.5218_5223delTTAAGT	VUS	Het
BCB2286	Female	54	52	CHEK2	disruptive_inframe_deletion	c.246_260delCCAAGAACCTGAGGA	VUS	Het
BCB2299	Female	54	51	CHEK2	missense_variant	c.1690C>T	VUS	Het
BCB2335	Female	48	40	BRCA2	missense_variant	c.5186A>C	VUS	Het
BCB2343	Female	42	35	CHEK2	missense_variant	c.884G>A	VUS	Het
BCB2355	Female	49	45	CHEK2	disruptive_inframe_deletion	c.1014_1016delAGA	VUS	Het
BCB2377	Female	54	52	BRCA2	missense_variant	c.2387A>G	VUS	Het
BCB2383	Female	42	38	BRCA2	missense_variant	c.3100A>G	VUS	Het
				BRCA1	missense_variant	c.3448C>T	VUS	Het
BCB2398	Female	52	47	CHEK2	missense_variant	c.1567G>A	VUS	Het
BCB2402	Female	46	44	PALB2	missense_variant	c.152C>T	VUS	Het
BGI82	Female	49	49	BRCA2	missense_variant	c.5186A>C(p.Lys1729Thr)	VUS	Het
BGI86	Female	46	46	BRCA2	missense_variant	c.343A>G(p.Lys115Glu)	VUS	Het
GY15	Female	42	42	BRCA2	missense_variant	c.7088A>G	VUS	Het
HN06	Female	50	49	BRCA2	missense_variant	c.1114A>C (p.Asn372His)	VUS	Het
NCC174	Female	48	47	CHEK2	missense_variant	c.884G>A	VUS	Het
NCC207	Female	47	46	BRCA2	missense_variant	c.10133A>G	VUS	Het
				PALB2	missense_variant	c.3035C>T	VUS	Het
				PALB2	missense_variant	c.1273G>A	VUS	Het
NCC216	Female	49	48	CHEK2	missense_variant	c.1690C>T	VUS	Het
NCC219	Female	62	62	BRCA1	splice_region_variant	c.-19-3A>G	VUS	Het
				BRCA1	missense_variant	c.2286A>T	VUS	Het
NCC230	Female	47	47	PTEN	missense_variant	c.134T>C	VUS	Het
NCC259	Female	45	45	PALB2	missense_variant	c.2647A>G	VUS	Het
NCC273	Female	41	41	BRCA2	missense_variant	c.5221A>G	VUS	Het
NCC275	Female	45	45	CHEK2	missense_variant	c.1240C>T	VUS	Het
NCC279	Female	56	56	BRCA1	missense_variant	c.4159T>C	VUS	Het
NCC282	Female	50	35	BRCA1	missense_variant	c.5225A>C	VUS	Het
NCC-R031	Female	57	57	BRCA2	missense_variant	c.3227T>C	VUS	Het
NCC-R033	Female	48	48	NBN	missense_variant	c.515T>C	VUS	Het
NCC-R034	Female	55	55	BRCA2	missense_variant	c.7796A>G	VUS	Het
NCC-R038	Female	60	60	BARD1	missense_variant	c.1153G>A	VUS	Het
NCC-R041	Female	53	53	BRCA2	missense_variant	c.2838T>G	VUS	Het
NCC-R042	Female	24	24	APC	missense_variant	c.1984C>A	VUS	Het
				BRIP1	missense_variant	c.1422G>A	VUS	Het
NCC-R053	Female	23	23	ATM	missense_variant	c.8669T>G	VUS	Het
NCC-R056	Female	57	57	BRCA2	missense_variant	c.5924G>A	VUS	Het
				FH	missense_variant	c.302G>A	VUS	Het
NCC-R057	Female	38	38	PALB2	missense_variant	c.3054G>C	VUS	Het
				PALLD	missense_variant	c.140G>A	VUS	Het
NCC-R061	Female	46	46	BRIP1	missense_variant	c.2146A>T	VUS	Het
NCC-R064	Female	30	30	FH	missense_variant	c.925C>T	VUS	Het
NCC-R065	Female	48	48	EPCAM	splice_region_variant	c.556-14A>G	VUS	Het
NCC-R070	Female	32	32	BRCA2	missense_variant	c.8809C>T	VUS	Het
NCC-R075	Female	33	33	BRCA1	missense_variant	c.368C>T	VUS	Het
NCC-R080	Female	47	47	RAD51D	missense_variant	c.932T>A	VUS	Het
NCC-R101	Female	57	57	BRCA1	disruptive_inframe_deletion	c.1769_1771delGTA	VUS	Het
NCC-R104	Female	39	39	RET	missense_variant	c.2611G>A	VUS	Het
NCC-R144	Female	24	24	BRCA1	missense_variant	c.5236C>G	VUS	Het
NCC-R172	Female	55	55	RAD51D	missense_variant	c.815C>T	VUS	Het
NCC-R177	Female	55	55	MUTYH	splice_region_variant	c.934-2A>G	VUS	Het
NCC-R179	Female	49	49	BRCA2	missense_variant	c.9934A>C	VUS	Het
NCC-R183	Female	42	42	CDH1	missense_variant	c.2356G>A	VUS	Het
NCC-R185	Female	55	55	RAD51D	missense_variant	c.932T>A	VUS	Het
NCC-R187	Female	42	42	BRIP1	missense_variant	c.1057T>C	VUS	Het
NCC-R189	Female	36	36	ATM	missense_variant	c.6671T>C	VUS	Het
NCC-R192	Female	58	58	MSH6	missense_variant	c.884A>G	VUS	Het
NCC-R196	Female	41	41	FH	missense_variant	c.260G>A	VUS	Het
NCC-R201	Female	22	22	MLH1	missense_variant	c.704A>T	VUS	Het
NCC-R203	Female	39	39	BRCA2	missense_variant	c.5923T>G	VUS	Het
NCC-R206	Female	64	64	GNAS	missense_variant	c.2479G>A	VUS	Het
NCC-R210	Female	52	52	CHEK2	missense_variant	c.452G>A	VUS	Het
		38	38	CHEK2	missense_variant	c.541C>T	VUS	Het
NCC-R215	Female	39	39	BRCA2	missense_variant	c.6752A>G	VUS	Het
NCC-R222	Female	28	28	BRCA1	missense_variant	c.1897C>T	VUS	Het
NCC-R241	Female	46	46	BRCA1	missense_variant	c.121C>T	VUS	Het
NCC-R248	Female	58	58	BRCA2	missense_variant	c.41T>A	VUS	Het
NCC-R293	Female	42	42	ATM	missense_variant	c.6205C>G	VUS	Het
NCC-R321	Female	44	44	ATM	missense_variant	c.2536C>G	VUS	Het
NCC-R374	Female	60	60	ATM	missense_variant	c.7223C>T	VUS	Het
NCC-R384	Female	38	38	BRCA1	missense_variant	c.5740G>A	VUS	Het
NCC-R397	Female	51	51	PALB2	missense_variant	c.3122A>C	VUS	Het
NCC-R400	Female	52	52	GNAS	disruptive_inframe_deletion	c.1359_1394del	VUS	Het
NCC-R406	Female	33	33	PALB2	missense_variant	c.1940A>G	VUS	Het
NCC-R421	Female	39	39	RAD51D	missense_variant	c.932T>A	VUS	Het
NCC-R428	Female	36	36	NBN	missense_variant	c.2185G>A	VUS	Het
NCC-R441	Female	53	53	EPCAM	disruptive_inframe_deletion	c.852_854del	VUS	Het
NCC-R463	Female	38	38	MSH6	missense_variant	c.3679A>G	VUS	Het
		26	26	PMS2	missense_variant	c.686C>G	VUS	Het
NCC-R473	Female	59	59	BRCA1	missense_variant	c.380G>A	VUS	Het
NCC-R478	Female	49	49	BRIP1	missense_variant	c.2258A>G	VUS	Het
NCC-R481	Female	37	37	BRCA1	missense_variant	c.5357T>C	VUS	Het
NCC-R487	Female	25	25	BRIP1	missense_variant	c.2830C>G	VUS	Het
NCC-R489	Female	32	32	BRIP1	missense_variant	c.2830C>G	VUS	Het
NCC-R496	Female	59	59	PALB2	missense_variant	c.1054G>C	VUS	Het
NCC-R500	Female	44	44	ATM	missense_variant	c.6487C>G	VUS	Het
NCC-R504	Female	53	53	BRCA2	missense_variant	c.7669G>T	VUS	Het
NCC-R522	Female	34	34	CDH1	missense_variant	c.2494G>A	VUS	Het
NCC-R525	Female	51	51	SMARCA4	missense_variant	c.1018G>A	VUS	Het
NCC-R528	Female	48	48	BRCA1	missense_variant	c.191G>C	VUS	Het
NCC-R537	Female	51	51	PALLD	disruptive_inframe_deletion	c.1063_1065del	VUS	Het
NCC-R541	Female	32	32	BRCA1	missense_variant	c.1255G>A	VUS	Het
NCC-R543	Female	45	45	CHEK2	missense_variant	c.538C>T	VUS	Het
NCC-R547	Female	43	43	SMARCA4	missense_variant	c.1393G>A	VUS	Het
NCC-R554	Female	45	45	SMARCA4	missense_variant	c.782G>A	VUS	Het
NCC-R584	Female	35	35	BRCA1	disruptive_inframe_deletion	c.3327_3329delAAA	VUS	Het
NCC-R597	Female	31	31	CDK4	missense_variant	c.763C>T	VUS	Het
NCC-R602	Female	39	39	MUTYH	missense_variant	c.857G>A	VUS	Het
NCC-R605	Female	33	33	ATM	missense_variant	c.8141A>G	VUS	Het
